# Supplementary material for: Development and Validation of Survival Nomograms in Patients with Primary Bladder Lymphoma
Source: J Clin Med. 2022 Jun 2;11(11):3188. doi: 10.3390/jcm11113188 (PMC9181374; doi:10.3390/jcm11113188)
Supplement: Supplementary file 1 [file jcm-11-03188-s001.zip]

Archive with 1 entries (1 files):
- jcm-1666093-supplementary.pdf
